# Supplementary material for: Brain water as a function of age and weight in normal rats
Source: PLoS One. 2021 Sep 15;16(9):e0249384. doi: 10.1371/journal.pone.0249384 (PMC8443050; doi:10.1371/journal.pone.0249384)
Supplement: S1 Data — The three columns of data for 129 animals indicate the weight (grams), brain water content (%), and age (days) of each animal. (XLSX) [file pone.0249384.s001.xlsx]

## Sheet: Sheet1
Wt (gm)	Brain Water (%)	Age (d)
80	79.68	28
97	79.85	28
79	79.9	28
82	79.93	28
81	79.5	28
80	79.61	28
79	79.72	28
99	80.25	31
87	80.63	31
99	79.68	31
97	79.99	31
97	79.6	31
97	79.72	31
68	80.13	25
66	80.66	25
71	80.55	25
66	80.8	25
87	79.88	31
91	79.44	31
107	80.3	34
165	78.52	46
176	78.81	46
178	78.33	46
174	78.89	46
149	79.07	44
176	78.85	46
141	78.92	42
142	78.71	42
181	79.09	49
162	78.82	46
199	78.61	50
211	79.18	51
241	79.37	57
236	78.19	57
224	78.95	57
253	79.94	59
261	78.96	62
233	78.89	57
205	79.15	50
376	77.46	76
391	77.53	83
383	78.08	80
372	77.76	76
381	77.74	80
363	78.28	72
381	77.91	80
390	77.97	83
380	78.25	80
365	77.88	73
368	78.15	73
394	77.88	83
302	78.16	61
345	78.45	70
338	78.36	70
318	78.72	63
315	78.38	63
316	78.41	63
309	78.28	63
339	78.46	69
451	77.69	89
445	78.26	89
446	78.68	89
483	77.81	83
478	77.99	93
476	78.37	93
429	77.95	87
456	77.98	91
430	78.09	87
445	77.09	89
409	77.99	85
431	77.29	89
405	77.99	85
416	77.9	87
413	78.17	87
410	78.04	87
562	77.13	116
500	77.11	100
530	77.22	111
549	77.42	118
527	77.7	111
509	77.95	101
569	77.78	116
520	77.22	116
549	77.46	118
50	81.98	21
57	81.79	22
47	81.82	21
53	81.95	21
54	81.69	22
53	81.92	21
50	81.86	21
51	81.84	21
50	81.43	21
51	81.51	21
18	85.48	13
19	85.29	13
22	85.59	13
22	85.19	13
24	85.28	13
25	85.38	13
32	82.01	17
34	85.02	17
35	85.04	17
689	77.17	130
609	77.55	123
613	77.15	125
714	77.77	138
617	77.7	125
619	77.74	125
660	77.19	128
656	77.54	128
690	77.29	130
594	77.49	124
662	77.46	130
596	77.61	124
528	77.83	120
597	77.42	124
509	77.74	124
537	77.45	124
689	77.36	130
638	77	130
640	77.33	130
715	76.97	142
743	76.56	142
733	76.74	142
759	76.96	142
738	76.99	142
709	76.99	142
752	76.65	149
